# Supplementary material for: The irreplaceable role of medical massive open online courses in China during the COVID-19 pandemic
Source: BMC Med Educ. 2023 May 9;23:323. doi: 10.1186/s12909-023-04315-z (PMC10166685; doi:10.1186/s12909-023-04315-z)
Supplement: Supplementary file 1 — Additional file 1. [file 12909_2023_4315_MOESM1_ESM.xlsx]

## Sheet: 141medical MOOCs
MOOC Platform	Schools	Curriculums	URLs
iCourse	Wuhan University	AIDS and I	https://higher.smartedu.cn/course/62354d7a9906eace0490b2da
iCourse	Sichuan University	Eye Health	https://higher.smartedu.cn/course/63f7ec43af1f1b5d3ecfca6e
zhihuishu	-	AIDS, Sex and Health	Offline
Xueying Online	Sichuan Police College	Safty and First Aid	https://higher.smartedu.cn/course/641e26adaf1f1b5d3ed0d10f
iCourse	Central South University	Pathophysiology	https://higher.smartedu.cn/course/63c1dd66af1f1b5d3ecf743a
iCourse	Wuhan University	Pathophysiology	https://higher.smartedu.cn/course/63eeb0ccaf1f1b5d3ecfb305
PMPHMOOC	Jilin University	Pathology	https://higher.smartedu.cn/course/63bde8a2af1f1b5d3ecf6143
iCourse	Southeast University	Pathology and Health	https://higher.smartedu.cn/course/63a38b2c7bd90ec045c199dc
iCourse	Fudan University	Pathogenic Organisms and Humans	https://higher.smartedu.cn/course/63c1dc07af1f1b5d3ecf7393
zhihuishu	Jiamusi University	Nursing of Common symptom	https://higher.smartedu.cn/course/63604ce496788f54b7676bb4
Xueying Online	Guangxi Medical University	The Zerg Invasion -Human Parasitology	https://higher.smartedu.cn/course/64236a88af1f1b5d3ed12fb8
PMPHMOOC	Anhui Medical College	Nursing of Infectious Diseases	Offline
XuetangX	Capital Medical University	Infectious Diseases	https://higher.smartedu.cn/course/63bde808af1f1b5d3ecf5b10
iCourse	Southeast University	Traditional Culture and Traditional Chinese medicine	https://higher.smartedu.cn/course/63e18105af1f1b5d3ecf9215
zhihuishu	Shandong University	Sexual Health Cultivation of College Students	https://higher.smartedu.cn/course/63604cc096788f54b7676a58
PMPHMOOC	Tianjin Medical College	Paediatric nursing	https://higher.smartedu.cn/course/63e57598af1f1b5d3ecf9d9e
PMPHMOOC	Fudan University	Pediatrics	https://higher.smartedu.cn/course/63e5759eaf1f1b5d3ecf9dbc
PMPHMOOC	Peking University	Pediatric dentistry	https://higher.smartedu.cn/course/63e575a5af1f1b5d3ecf9def
iCourse	Soochow University	Introduction to Radiology	https://higher.smartedu.cn/course/64090ecfaf1f1b5d3ecfdc07
PMPHMOOC	Chongqing Three Gorges Medical College	Nursing of Obstetrics and Gynecology	https://higher.smartedu.cn/course/63e5759baf1f1b5d3ecf9dac
iCourse	Huazhong University of Science and Technology	Obstetrics and gynecology	https://higher.smartedu.cn/course/63eabcf6af1f1b5d3ecfa8d5
iCourse	China Pharmaceutical University	Industrial Pharmacy	https://higher.smartedu.cn/course/63eabca8af1f1b5d3ecfa866
zhihuishu	Hangzhou Normal University	Behavior, Lifestyle and Health	https://higher.smartedu.cn/course/63604cbe96788f54b7676a4b
iCourse	Shandong University	Respiratory Diseases	https://higher.smartedu.cn/course/640fa6b4af1f1b5d3ecfe20e
PMPHMOOC	Shanghai Jiao Tong University	Science of Nursing Management	https://higher.smartedu.cn/course/63e5759daf1f1b5d3ecf9db5
iCourse	Shandong University	Basis of Nursing Science (Part I)	https://higher.smartedu.cn/course/63e57646af1f1b5d3ecf9e9a
iCourse	Sichuan University	Cosmetic Appreciation and Application	https://higher.smartedu.cn/course/63ffd46faf1f1b5d3ecfd581
iCourse	Wuhan University	Common Sense of First Aid	https://higher.smartedu.cn/course/62354d479906eace048fae70
iCourse	Shandong University	Emergency Medicine	https://higher.smartedu.cn/course/63fe8338af1f1b5d3ecfd3fb
iCourse	Southern Medical University	Medical Parasitology-the Demon Parasitizes Human Body	https://higher.smartedu.cn/course/63f002bbaf1f1b5d3ecfb881
zhihuishu	Nankai University	Health Navigation and Scientific Medicine	https://higher.smartedu.cn/course/63604cca96788f54b7676ad0
iCourse	Peking University	Health Assessment	https://higher.smartedu.cn/course/63e18096af1f1b5d3ecf9048
iCourse	Sun Yat-sen University	Health Assessment	https://higher.smartedu.cn/course/63a38b4e7bd90ec045c199e3
iCourse	Henan University	Health Assessment	https://higher.smartedu.cn/course/63e2d395af1f1b5d3ecf9617
PMPHMOOC	Nanyang Medical College	Health Assessment	https://higher.smartedu.cn/course/63e575a4af1f1b5d3ecf9de7
zhihuishu	Kunming Medical University	Healthy life-Preventing Cancer	https://higher.smartedu.cn/course/63604cc796788f54b7676ab3
zhihuishu	Hunan University of Chinese Medicine	Deciphering the Mystery of Acupuncture and Moxibustion	https://higher.smartedu.cn/course/63604d4f96788f54b7676f64
zhihuishu	Shanghai University of Traditional Chinese Medicine	Decrypt the Huangdi Inner Canon	https://higher.smartedu.cn/course/63604cd396788f54b7676b24
iCourse	Wuhan University	Anatomy and Clinical Medicine	https://higher.smartedu.cn/course/62354cc49906eace048d7b62
Xueying Online	Fujian Medical University	General Knowledge of Cervical and Lumbar Spine Health Care and Prevention (2022)	Offline
iCourse	Shandong University	Local Anatomy	https://higher.smartedu.cn/course/63c1dd0caf1f1b5d3ecf7421
PMPHMOOC	Zhejiang Chinese Medicine University	Science into Traditional Chinese Medicine	Offline
iCourse	Xi 'an Jiaotong University	Oral anatomy and Physiology	https://higher.smartedu.cn/course/638a7ed77bd90ec045c17614
iCourse	Nanchang University	Oral Exploration	https://higher.smartedu.cn/course/63c72247af1f1b5d3ecf789d
iCourse	Nanjing Medical University	Prosthodontics	https://higher.smartedu.cn/course/63f69a1eaf1f1b5d3ecfc701
iCourse	Shandong University	Oral Orthodontics	https://higher.smartedu.cn/course/63eabc5daf1f1b5d3ecfa800
iCourse	Nanjing Medical University	Oral Orthodontics	https://higher.smartedu.cn/course/63f699eeaf1f1b5d3ecfc6e2
iCourse	Jiangsu University	Clinical Basis Test Technique	https://higher.smartedu.cn/course/63e8199daf1f1b5d3ecfa42a
iCourse	Peking University	Basis of Epidemiology (II)	https://higher.smartedu.cn/course/640fa6abaf1f1b5d3ecfe209
iCourse	Peking University	Basis of Epidemiology (I)	https://higher.smartedu.cn/course/64261101af1f1b5d3ed13b03
iCourse	Xuzhou Medical University	Physiology of Anesthesia	https://higher.smartedu.cn/course/63f002b2af1f1b5d3ecfb872
zhihuishu	Hunan University of Chinese Medicine	Fundamentals of Immunology and Pathogen Biology	https://higher.smartedu.cn/course/63604d0496788f54b7676d02
iCourse	Xi 'an Jiaotong University	Internal Medicine (Respiratory Diseases)	https://higher.smartedu.cn/course/62444551781b7f817fed19c7
iCourse	Shandong University	Dermatovenereology	https://higher.smartedu.cn/course/63dd8cacaf1f1b5d3ecf8b06
iCourse	Fudan University	Introduction to Global Health	https://higher.smartedu.cn/course/63eabd0daf1f1b5d3ecfa8f8
PMPHMOOC	Sichuan University	Human Systematic Anatomy	https://higher.smartedu.cn/course/63e575a7af1f1b5d3ecf9e01
iCourse	Ningbo University	Anatomy of Human Bone and Joint	https://higher.smartedu.cn/course/63f00210af1f1b5d3ecfb7ad
zhihuishu	Fudan University	Humanities and Medicine	Offline
iCourse	Central South University	Community Nursing Science	https://higher.smartedu.cn/course/63e6c804af1f1b5d3ecfa202
iCourse	Fujian Normal University	Pharmacy in Life	https://higher.smartedu.cn/course/63e2d322af1f1b5d3ecf9595
iCourse	Central South University	Physiology	https://higher.smartedu.cn/course/63daea7eaf1f1b5d3ecf8602
iCourse	Hebei Medical University	Physiology	https://higher.smartedu.cn/course/63e2d3beaf1f1b5d3ecf9671
Xueying Online	Tongji University	Biochemistry	https://higher.smartedu.cn/course/641e2486af1f1b5d3ecff2e5
iCourse	Huazhong University of Science and Technology	Biochemistry and Molecular Biology	https://higher.smartedu.cn/course/63c723bbaf1f1b5d3ecf78e8
Xueying Online	Shanxi Medical University	Biochemistry and Molecular Biology	https://higher.smartedu.cn/course/64236a88af1f1b5d3ed13010
PMPHMOOC	Shanghai Jiao Tong University	Biochemistry and Molecular Biology	https://higher.smartedu.cn/course/63e575a8af1f1b5d3ecf9e02
iCourse	Jinan University	Knowledge of Biomedical Laboratory Safety	https://higher.smartedu.cn/course/62c8b17acdf86a768ef92a9d
iCourse	China Pharmaceutical University	Biopharmaceutical Technology (Technology and Fundamentals)	https://higher.smartedu.cn/course/63b751e77bd90ec045c1a705
iCourse	Sichuan University	Reproductive Health - "Sexual" Well-being	https://higher.smartedu.cn/course/630555841fdc0303f43ab8bc
iCourse	Central South University	Food Nutrition and Food Safety	https://higher.smartedu.cn/course/62db26291fdc0303f43a68ae
iCourse	Jinling College of Science and Technology	Visual Health and Rehabilitation Techniques	https://higher.smartedu.cn/course/63c08c21af1f1b5d3ecf7146
iCourse	Sichuan University	Medicine of Tai Chi	https://higher.smartedu.cn/course/6321063f325d39c27c419c49
zhihuishu	Zhejiang Chinese Medicine University	Massage and Health Care	https://higher.smartedu.cn/course/63604ccb96788f54b7676ad1
PMPHMOOC	Cangzhou Medical College	Surgical Nursing	https://higher.smartedu.cn/course/63dc3b3eaf1f1b5d3ecf8846
iCourse	Tongji University	Teaching of Surgical Skills	https://higher.smartedu.cn/course/63b66dac7bd90ec045c1a56e
iCourse	Fudan University	Health technology Assessment	https://higher.smartedu.cn/course/63dd8c8eaf1f1b5d3ecf8af8
zhihuishu	Nanchang University	Everywhere -Infectious Diseases	https://higher.smartedu.cn/course/63604cbc96788f54b7676a3f
iCourse	Shandong University	Systematic Anatomy	https://higher.smartedu.cn/course/63c08ab2af1f1b5d3ecf6ffd
iCourse	Zhejiang University	Systematic Anatomy	https://higher.smartedu.cn/course/63f3f747af1f1b5d3ecfbf1b
iCourse	Nanchang University	Knowledge and skills of First Aid	https://higher.smartedu.cn/course/630e90891fdc0303f43acbf8
XuetangX	Tsinghua University	Signal and System	https://higher.smartedu.cn/course/63bde806af1f1b5d3ecf5aff
iCourse	Shandong University	Evidence-based Nursing and knowledge Transformation	https://higher.smartedu.cn/course/6260b229f29a9e60d0f271c7
PMPHMOOC	Wenzhou Medical University	Ophthalmology	https://higher.smartedu.cn/course/63e575a2af1f1b5d3ecf9ddb
zhihuishu	Jiangxi University of Chinese Medicine	Guidance of the Use of Medicine	https://higher.smartedu.cn/course/63604ce496788f54b7676bb6
iCourse	Shandong University	Pharmacology	https://higher.smartedu.cn/course/63fd31b3af1f1b5d3ecfd104
iCourse	Huazhong University of Science and Technology	Pharmacology	https://higher.smartedu.cn/course/63e6c7b1af1f1b5d3ecfa19f
iCourse	Xi 'an Jiaotong University	Pharmacology	https://higher.smartedu.cn/course/63f3f741af1f1b5d3ecfbf0c
iCourse	Soochow University	Pharmacology	https://higher.smartedu.cn/course/63eeb167af1f1b5d3ecfb3c3
PMPHMOOC	Harbin Medical University	Pharmacology	https://higher.smartedu.cn/course/63e575a9af1f1b5d3ecf9e09
iCourse	China Pharmaceutical University	Pharmaceutical Analysis	https://higher.smartedu.cn/course/63bde910af1f1b5d3ecf681f
XuetangX	Shihezi University	Pharmaceutical Analysis	https://higher.smartedu.cn/course/63bde85baf1f1b5d3ecf5e17
iCourse	China Pharmaceutical University	Pharmaceutical Chemistry	https://higher.smartedu.cn/course/63bc97a4af1f1b5d3ecf58c5
iCourse	Fudan University	Pharmaceutical Design	https://higher.smartedu.cn/course/63e180baaf1f1b5d3ecf9059
iCourse	Sichuan University	Medicinal Botany	https://higher.smartedu.cn/course/63ae16ec7bd90ec045c1a098
zhihuishu	China Pharmaceutical University	Medicinal Botany	https://higher.smartedu.cn/course/63604d2d96788f54b7676e7a
XuetangX	Tsinghua University	Mysteries of Medicine	https://higher.smartedu.cn/course/63bde7fbaf1f1b5d3ecf5a9b
iCourse	Central South University	Skills of Doctor-Patient Communication	https://higher.smartedu.cn/course/62354c699906eace048c01d1
ZJOOC	Wenzhou Medical University	Medical Parasitology	https://higher.smartedu.cn/course/6343d8cf325d39c27c41bec7
iCourse	Xi 'an Jiaotong University	Medical Ethics	https://higher.smartedu.cn/course/640a60daaf1f1b5d3ecfdcf9
iCourse	Shandong University	Medical Immunology	https://higher.smartedu.cn/course/62354cea9906eace048e0d5c
iCourse	Nanchang University	Medical Immunology	https://higher.smartedu.cn/course/63dc3b7eaf1f1b5d3ecf8862
XuetangX	Xi 'an Jiaotong University	Medical Humanities	https://higher.smartedu.cn/course/63bde82baf1f1b5d3ecf5c1e
iCourse	Shandong University	Medical Physiology	https://higher.smartedu.cn/course/63e576cbaf1f1b5d3ecf9f2e
iCourse	Shandong University	Medical Biochemistry	https://higher.smartedu.cn/course/641e27beaf1f1b5d3ed11e89
iCourse	Sun Yat-sen University	Medical Statistics	https://higher.smartedu.cn/course/63eeb16eaf1f1b5d3ecfb3ca
iCourse	Xi 'an Jiaotong University	Medical Microbiology	https://higher.smartedu.cn/course/6414ecb1af1f1b5d3ecfee28
PMPHMOOC	Shanghai Jiao Tong University	Medical Microbiology	https://higher.smartedu.cn/course/63e575aaaf1f1b5d3ecf9e1b
PMPHMOOC	Shandong University	Medical Cell Biology	https://higher.smartedu.cn/course/63e575aaaf1f1b5d3ecf9e19
PMPHMOOC	Fudan University	Medical Genetics	https://higher.smartedu.cn/course/63e6c718af1f1b5d3ecfa134
iCourse	Soochow University	Medical Imaging	https://higher.smartedu.cn/course/63fd31bbaf1f1b5d3ecfd10b
iCourse	Zhengzhou University	Medical Physics	https://higher.smartedu.cn/course/62354caf9906eace048d2260
iCourse	Wuhan University	Nutrition	https://higher.smartedu.cn/course/63f00282af1f1b5d3ecfb827
iCourse	Nanjing University	Nutrition and Health	https://higher.smartedu.cn/course/63b66d947bd90ec045c1a56c
iCourse	Fudan University	Preventive Medicine (II)	https://higher.smartedu.cn/course/63f7eb81af1f1b5d3ecfc9c0
iCourse	Tongji University	Disaster Escape and Self-rescue	https://higher.smartedu.cn/course/63e5761aaf1f1b5d3ecf9e6d
iCourse	Southern Medical University	Acupuncture and Moxibustion	https://higher.smartedu.cn/course/63fe8382af1f1b5d3ecfd434
iCourse	Beijing University of Chinese Medicine	Introduction to Acupuncture	https://higher.smartedu.cn/course/63eeb0abaf1f1b5d3ecfb2ef
XuetangX	Chengdu University of Chinese Medicine	Introduction to Acupuncture	Offline
zhihuishu	Shanghai University of Traditional Chinese Medicine	Classics of Acupuncture and Moxibustion	https://higher.smartedu.cn/course/63604dd696788f54b7677452
iCourse	Shandong University	Diagnostics	https://higher.smartedu.cn/course/63e2d2c0af1f1b5d3ecf953c
iCourse	Beijing University of Chinese Medicine	Introduction to Use of Traditional Chinese Medicine	https://higher.smartedu.cn/course/63dc3bf5af1f1b5d3ecf889a
iCourse	Nanjing Medical University	The Processing of Chinese Materia	https://higher.smartedu.cn/course/63f548d8af1f1b5d3ecfc406
zhihuishu	Jiangxi University of Chinese Medicine	The Processing of Chinese Materia	https://higher.smartedu.cn/course/63604d5d96788f54b7676fda
iCourse	Chengdu University of Chinese Medicine	Traditional Chinese Medicine	https://higher.smartedu.cn/course/63e6c824af1f1b5d3ecfa226
iCourse	Nanjing University of Chinese Medicine	Traditional Chinese Medicine	https://higher.smartedu.cn/course/63e4251aaf1f1b5d3ecf9ad3
Xueying Online	Langfang Health Vocational College	Basic Nursing	https://higher.smartedu.cn/course/64221907af1f1b5d3ed12986
PMPHMOOC	Shanghai University of Traditional Chinese Medicine	Traditional Chinese Medicine	https://higher.smartedu.cn/course/63e575a7af1f1b5d3ecf9dfe
zhihuishu	Jiangxi University of Chinese Medicine	Pharmaceutics of Traditional Chinese Medicine	https://higher.smartedu.cn/course/63604d6e96788f54b7677054
XuetangX	Chengdu University of Chinese Medicine	Pharmacology of Traditional Chinese Medicine	https://higher.smartedu.cn/course/63bde806af1f1b5d3ecf5afc
iCourse	China Pharmaceutical University	Chinese Medicine and Beauty	https://higher.smartedu.cn/course/63f00265af1f1b5d3ecfb7f1
zhihuishu	Zhejiang Chinese Medicine University	Traditional Chinese Orthopedics	https://higher.smartedu.cn/course/63604d5e96788f54b7676fdd
iCourse	Fujian University of Traditional Chinese Medicine	Health concept of Traditional Chinese Medicine	https://higher.smartedu.cn/course/63f002d4af1f1b5d3ecfb8b5
iCourse	Nanjing University of Chinese Medicine	Internal Medicine of Chinese Medicine	https://higher.smartedu.cn/course/6407bd6daf1f1b5d3ecfdb0a
zhihuishu	Shaanxi University of Chinese Medicine	Diet Therapy of Traditional Chinese Medicine	https://higher.smartedu.cn/course/63604cbc96788f54b7676a41
iCourse	Jinan University	Health Maintenance of Chinese Medicine and Sub-health Prevention	https://higher.smartedu.cn/course/63449f10325d39c27c41bf23
iCourse	Jinan University	Traditional Chinese Medicine and Diagnosis	https://higher.smartedu.cn/course/63dd8d88af1f1b5d3ecf8b7f
iCourse	Beijing University of Chinese Medicine	Diagnostics of Traditional Chinese Medicine (Part I)	https://higher.smartedu.cn/course/63dd8d47af1f1b5d3ecf8b43
XuetangX	Tsinghua University	Introduction to Tumor Biology	https://higher.smartedu.cn/course/63bde805af1f1b5d3ecf5afb
iCourse	Nanjing Medical University	Comprehensive Practice of Nursing	https://higher.smartedu.cn/course/63c1dc98af1f1b5d3ecf73dd
XuetangX	Tsinghua University	Enter Medicine	https://higher.smartedu.cn/course/63bde7eeaf1f1b5d3ecf5a24
iCourse	Binzhou Medical College	Histology and Embryology	https://higher.smartedu.cn/course/63ec0e41af1f1b5d3ecfac82

## Sheet: 45 medical MOOCs
MOOC Platform	Schools	Curriculums	URLs
zhihuishu	Jiamusi University	Nursing of Common symptom	https://coursehome.zhihuishu.com/courseHome/1000006313#teachTeam
zhihuishu	Shandong University	Sexual Health Cultivation of College Students	https://coursehome.zhihuishu.com/courseHome/1000006106#teachTeam
zhihuishu	Hangzhou Normal University	Behavior, Lifestyle and Health	https://coursehome.zhihuishu.com/courseHome/1000006223#teachTeam
zhihuishu	Nankai University	Health Navigation and Scientific Medicine	https://coursehome.zhihuishu.com/courseHome/1000006114#teachTeam
zhihuishu	Kunming Medical University	Healthy life-Preventing Cancer	https://coursehome.zhihuishu.com/courseHome/1000006091#teachTeam
zhihuishu	Hunan University of Chinese Medicine	Deciphering the Mystery of Acupuncture and Moxibustion	https://coursehome.zhihuishu.com/courseHome/1000007453#teachTeam
zhihuishu	Shanghai University of Traditional Chinese Medicine	Decrypt the Huangdi Inner Canon	https://coursehome.zhihuishu.com/courseHome/1000006638#teachTeam
zhihuishu	Hunan University of Chinese Medicine	Fundamentals of Immunology and Pathogen Biology	https://coursehome.zhihuishu.com/courseHome/1000007274#teachTeam
zhihuishu	Fudan University	Humanities and Medicine	https://coursehome.zhihuishu.com/courseHome/1000006075#teachTeam
zhihuishu	Zhejiang Chinese Medicine University	Massage and Health Care	https://coursehome.zhihuishu.com/courseHome/1000006267#teachTeam
zhihuishu	Nanchang University	Everywhere -Infectious Diseases	https://coursehome.zhihuishu.com/courseHome/1000006035#teachTeam
zhihuishu	Jiangxi University of Chinese Medicine	Guidance of the Use of Medicine	https://coursehome.zhihuishu.com/courseHome/1000006353#teachTeam
zhihuishu	China Pharmaceutical University	Medicinal Botany	https://coursehome.zhihuishu.com/courseHome/1000006545#teachTeam
zhihuishu	Shanghai University of Traditional Chinese Medicine	Classics of Acupuncture and Moxibustion	https://coursehome.zhihuishu.com/courseHome/1000006779#teachTeam
zhihuishu	Jiangxi University of Chinese Medicine	Pharmaceutics of Traditional Chinese Medicine	https://coursehome.zhihuishu.com/courseHome/1000006113#teachTeam
zhihuishu	Zhejiang Chinese Medicine University	Traditional Chinese Orthopedics	https://coursehome.zhihuishu.com/courseHome/1000006289#teachTeam
zhihuishu	Shaanxi University of Chinese Medicine	Diet Therapy of Traditional Chinese Medicine	https://coursehome.zhihuishu.com/courseHome/1000006284#teachTeam
zhihuishu	Jilin University of Medicine	Histology and Embryology	https://coursehome.zhihuishu.com/courseHome/1000006495#teachTeam
zhihuishu	Hunan University of Chinese Medicine	Diagnostics of Traditional Chinese Medicine	https://coursehome.zhihuishu.com/courseHome/1000010594#teachTeam
zhihuishu	Jinan University	Health Maintenance of Chinese Medicine and Sub-health Prevention	https://coursehome.zhihuishu.com/courseHome/1000007221#teachTeam
zhihuishu	Jiangxi University of Chinese Medicine	The Processing of Chinese Materia	https://coursehome.zhihuishu.com/courseHome/1000006117#teachTeam
zhihuishu	Shandong University of Chinese Medicine	Science of Identification of Chinese Materia Medica	https://coursehome.zhihuishu.com/courseHome/1000006234#teachTeam
zhihuishu	Shanghai University of Traditional Chinese Medicine	Chinese Kung Fu and Meridians	https://coursehome.zhihuishu.com/courseHome/1000006006#teachTeam
zhihuishu	Hubei University of Chinese Medicine	Science of Acupuncture	https://coursehome.zhihuishu.com/courseHome/1000004204#teachTeam
zhihuishu	North Sichuan Medical College	Medical Genetics	https://coursehome.zhihuishu.com/courseHome/1000009243#teachTeam
zhihuishu	Shandong University	Medical Physics	https://coursehome.zhihuishu.com/courseHome/1000006929#teachTeam
zhihuishu	Shanxi Medical University	Medical Statistics	https://coursehome.zhihuishu.com/courseHome/1000008140#teachTeam
zhihuishu	Shandong University	Medical Physiology	https://coursehome.zhihuishu.com/courseHome/1000006354#teachTeam
zhihuishu	Shandong Union Jining Medical College	Medical Immunology	https://coursehome.zhihuishu.com/courseHome/1000007398#teachTeam
zhihuishu	Shihezi University	Pharmaceutical Analysis	https://coursehome.zhihuishu.com/courseHome/1000008114#teachTeam
zhihuishu	Jinan University	Traditional Chinese Medicine and Diagnosis	https://coursehome.zhihuishu.com/courseHome/1000007172#teachTeam
zhihuishu	Anhui University of Chinese Medicine	Medical Immunology	https://coursehome.zhihuishu.com/courseHome/1000006747#teachTeam
zhihuishu	Yantai University	Medical Immunology	https://coursehome.zhihuishu.com/courseHome/1000010797#teachTeam
zhihuishu	Anhui University of Chinese Medicine	Pharmaceutics	https://coursehome.zhihuishu.com/courseHome/1000011201#teachTeam
zhihuishu	Nanchang University	Food Nutrition	https://coursehome.zhihuishu.com/courseHome/1000006444#teachTeam
zhihuishu	Shandong University of Chinese Medicine	Experimental Acupuncture Science	https://coursehome.zhihuishu.com/courseHome/1000006812#teachTeam
zhihuishu	Shanxi Medical University	Internal Medicine	https://coursehome.zhihuishu.com/courseHome/1000008479#teachTeam
zhihuishu	Xi 'an Jiaotong University	Brain Science and New Imaging Technology	https://coursehome.zhihuishu.com/courseHome/1000006527#teachTeam
zhihuishu	Ningxia Medical University	Comprehensive Experiment of Preclinical Basic Medicine	https://coursehome.zhihuishu.com/courseHome/1000010001#teachTeam
zhihuishu	Nanchang University	Oral Exploration	https://coursehome.zhihuishu.com/courseHome/1000006072#teachTeam
zhihuishu	Jilin University of Medicine	Basic Nursing	https://coursehome.zhihuishu.com/courseHome/1000006370#teachTeam
zhihuishu	Shaanxi University of Chinese Medicine	Huangdi's Inner Meridian	https://coursehome.zhihuishu.com/courseHome/1000006413#teachTeam
zhihuishu	Southern Medical University	Nurser's Humanistic Cultivation	https://coursehome.zhihuishu.com/courseHome/1000009097#teachTeam
zhihuishu	Shandong University	Radiation and Protection	https://coursehome.zhihuishu.com/courseHome/1000006093#teachTeam
zhihuishu	Jilin University	Pathology	https://coursehome.zhihuishu.com/courseHome/1000008725#teachTeam
